# Supplementary material for: Nanoperlite Particles Enhance Fibrogenesis in Thyroid Orbital Fibroblasts: A Potential Activated Cell Source for Ocular Tissue Engineering
Source: Biomed Res Int. 2026 Mar 8;2026:1795961. doi: 10.1155/bmri/1795961 (PMC12968326; doi:10.1155/bmri/1795961)
Supplement: Supplementary file 1 — Supporting Information Additional supporting information can be found online in the Supporting Information section. Table S1: Raw replicate data and statistical analysis for fibrogenesis‐associated gene expression (TGF‐β, CD90, α‐SMA, β‐Catenin, Snail, and ZEB1) in TED orbital fibroblasts following treatment with nanoperlite (1 and 10 μg/mL). The table includes individual biological replicates, calculated mean and standard error of mean (SEM), and post hoc least significant difference (LSD) test p values compared with untreated control cells (set as 1), along with one‐way ANOVA statistics (F(2,6)). [file BMRI-2026-1795961-s001.xlsx]

## Sheet: Sheet2
TGF-B					CD90					a SMA
	1 (A)	10 (B)				1 (A)	10 (B)				1 (A)	10 (B)
replicate 1	4.31	1.09			replicate 1	1.59	0.98			replicate 1	3.72	1.22
replicate 2	6.22	0.91			replicate 2	3.61	1.71			replicate 2	5.94	3.49
replicate 3	5	1.13			replicate 3	6.38	1.21			replicate 3	8.75	4.26
TGF-B; (F (2, 6): 54.570)					CD90; (F (2, 6): 3.754)					a SMA; (F (2, 6): 6.820)
	mean	SE	P value (LSD, compared to control)			mean	SE	P value (LSD, compared to control)			mean	SE	P value (LSD, compared to control)
1 µg/mL nanoperlite (A)	5.17667	0.56	<0.001		1 µg/mL nanoperlite (A)	3.86	1.39	0.047		1 µg/mL nanoperlite (A)	6.13667	1.46	0.011
10 µg/mL nanoperlite (B)	1.04333	0.07	0.928		10 µg/mL nanoperlite (B)	1.3	0.22	0.802		10 µg/mL nanoperlite (B)	2.99	0.91	0.206
Control	1				Control	1				Control	1
B-Catenin					Snail					ZEB1
	1 (A)	10 (B)				1 (A)	10 (B)				1 (A)	10 (B)
replicate 1	3.49	1.57			replicate 1	2.89	1.44			replicate 1	4.08	2.12
replicate 2	4.97	3.07			replicate 2	4.9	2.67			replicate 2	4.87	2.73
replicate 3	4.59	2.93			replicate 3	4.52	3.21			replicate 3	7.69	2.65
B-Catenin; (F (2, 6): 19.822)					Snail; (F (2, 6): 11.057)					ZEB1; (F (2, 6): 13.016)
	mean	SE	P value (LSD, compared to control)			mean	SE	P value (LSD, compared to control)			mean	SE	P value (LSD, compared to control)
1 µg/mL nanoperlite (A)	4.35	0.44	<0.001		1 µg/mL nanoperlite (A)	4.10333	0.62	0.003		1 µg/mL nanoperlite (A)	5.54667	1.1	0.002
10 µg/mL nanoperlite (B)	2.52333	0.48	0.029		10 µg/mL nanoperlite (B)	2.44	0.52	0.072		10 µg/mL nanoperlite (B)	2.5	0.19	0.15
Control	1				Control	1				Control	1
